# Supplementary material for: Organic Honey from the Middle Atlas of Morocco: Physicochemical Parameters, Antioxidant Properties, Pollen Spectra, and Sugar Profiles
Source: Foods. 2022 Oct 26;11(21):3362. doi: 10.3390/foods11213362 (PMC9658496; doi:10.3390/foods11213362)
Supplement: Supplementary file 1 [file foods-11-03362-s001.zip]

Archive with 1 entries (1 files):
- foods-1948801-supplementary.pdf
